# Supplementary material for: Myxobacteria of the Cystobacterineae Suborder Are Producers of New Vitamin K2 Derived Myxoquinones
Source: Microorganisms. 2022 Feb 28;10(3):534. doi: 10.3390/microorganisms10030534 (PMC8955186; doi:10.3390/microorganisms10030534)
Supplement: Supplementary file 1 [file microorganisms-10-00534-s001.zip]

Archive with 1 entries (1 files):
- microorganisms-1566209 suppl final.pdf
